# Supplementary material for: Genetic Analysis of Six Transmembrane Protein Family Genes in Parkinson’s Disease in a Large Chinese Cohort
Source: Front Aging Neurosci. 2022 Jul 4;14:889057. doi: 10.3389/fnagi.2022.889057 (PMC9289399; doi:10.3389/fnagi.2022.889057)
Supplement: Supplementary file 1 [file Data_Sheet_1.zip]

Archive with 9 entries (9 files):
- Supplementary Figure 1.pdf
- Supplementary Figure 2.pdf
- Supplementary Figure 3.pdf
- Supplementary material.docx
- Supplementary Table 1.docx
- Supplementary Table 2.docx
- Supplementary Table 3.docx
- Supplementary Table 4.docx
- Supplementary Table 5.docx
